# Supplementary material for: Sensitivity and specificity of serum soluble interleukin-2 receptor for diagnosing sarcoidosis in a population of patients suspected of sarcoidosis
Source: PLoS One. 2019 Oct 17;14(10):e0223897. doi: 10.1371/journal.pone.0223897 (PMC6797090; doi:10.1371/journal.pone.0223897)
Supplement: S1 Table — (XLSX) [file pone.0223897.s001.xlsx]

## Sheet: Sheet1
sex ( 0 = male 1= female	diagnosis (0 = no sarcoid, 1 = sarcoid)	Histology ( 0 = negative, 1 = positive)	X-thorax (Scaddinger scale)	CT ( 0 = negative, 1 = positive)	SPECT ( 0 = negative, 1 = positive)	SRS ( 0 = negative, 1 = positive)	PET ( 0 = negative, 1 = positive)	lunginvolvement (1 = yes, 0 = no)	eyeinvolvement (1 = yes, 0 = no)	neurological involvement (1 = yes, 0 = no)	skin invovlement (1 = yes, 0 = no)	SIL 2R (in pg/mL)	ACE (in U/ml)
1	0	999999	0	999999	0	0	999999	999999	999999	999999	999999	3345	0
0	0	999999	0	0	999999	999999	999999	999999	999999	999999	999999	2793	70.8
1	0	999999	0	999999	999999	999999	999999	999999	999999	999999	999999	2600	0
1	0	999999	0	999999	999999	999999	999999	999999	999999	999999	999999	2500	18.1
1	0	999999	0	999999	999999	999999	999999	999999	999999	999999	999999	1400	21.5
1	0	999999	0	0	999999	999999	999999	999999	999999	999999	999999	6500	52.3
0	0	999999	0	999999	999999	999999	999999	999999	999999	999999	999999	1000	0
1	0	999999	0	0	999999	999999	999999	999999	999999	999999	999999	15800	0
1	0	999999	0	999999	999999	999999	999999	999999	999999	999999	999999	2500	24.6
1	0	999999	0	999999	999999	999999	999999	999999	999999	999999	999999	2600	39.2
0	0	999999	0	0	999999	999999	999999	999999	999999	999999	999999	4100	0
1	0	999999	0	999999	999999	999999	999999	999999	999999	999999	999999	1500	0
1	0	999999	0	999999	999999	999999	999999	999999	999999	999999	999999	1900	50.1
0	0	999999	0	999999	999999	999999	0	999999	999999	999999	999999	3200	89.7
1	0	999999	0	999999	999999	999999	999999	999999	999999	999999	999999	1700	0
1	0	999999	0	999999	999999	999999	999999	999999	999999	999999	999999	1700	47.6
0	0	999999	0	0	999999	999999	999999	999999	999999	999999	999999	2700	114
0	0	999999	0	999999	999999	999999	999999	999999	999999	999999	999999	4200	71.7
1	0	999999	0	999999	999999	999999	999999	999999	999999	999999	999999	3700	0
1	0	999999	0	999999	999999	999999	999999	999999	999999	999999	999999	2100	54.4
1	0	999999	0	999999	999999	999999	999999	999999	999999	999999	999999	2000	55
0	0	999999	0	999999	999999	999999	999999	999999	999999	999999	999999	3400	18.8
1	0	999999	0	0	999999	999999	999999	999999	999999	999999	999999	3500	68.3
0	0	999999	0	999999	999999	999999	999999	999999	999999	999999	999999	2000	43.7
1	0	999999	0	999999	999999	999999	999999	999999	999999	999999	999999	2100	0
1	0	999999	0	999999	0	999999	999999	999999	999999	999999	999999	4100	35.3
0	0	999999	0	999999	999999	999999	999999	999999	999999	999999	999999	4100	64.5
1	0	999999	0	999999	999999	999999	999999	999999	999999	999999	999999	2300	0
0	0	999999	0	0	999999	999999	999999	999999	999999	999999	999999	1800	0
0	0	999999	0	999999	999999	999999	999999	999999	999999	999999	999999	7400	0
1	0	999999	0	999999	999999	999999	999999	999999	999999	999999	999999	3200	15
0	0	999999	0	999999	999999	999999	999999	999999	999999	999999	999999	2700	63.6
1	0	999999	0	0	999999	999999	999999	999999	999999	999999	999999	1500	120
1	0	999999	0	999999	999999	999999	999999	999999	999999	999999	999999	2300	23
1	0	999999	0	999999	999999	999999	999999	999999	999999	999999	999999	2000	28.6
1	0	999999	0	0	999999	999999	0	999999	999999	999999	999999	30100	74.1
0	0	999999	0	0	999999	999999	999999	999999	999999	999999	999999	2900	0
1	0	999999	0	0	999999	999999	999999	999999	999999	999999	999999	2300	0
0	0	999999	0	999999	999999	999999	999999	999999	999999	999999	999999	1700	0
1	0	999999	0	0	999999	999999	999999	999999	999999	999999	999999	2400	58.6
0	0	999999	0	1	999999	999999	1	0	1	0	0	3000	65.2
1	0	999999	0	999999	999999	999999	999999	999999	999999	999999	999999	1600	0
0	0	999999	0	1	999999	999999	1	999999	999999	999999	999999	1100	43
0	0	999999	0	999999	999999	999999	999999	999999	999999	999999	999999	2200	0
1	0	999999	0	999999	999999	999999	999999	999999	999999	999999	999999	1400	0
0	0	999999	1	999999	999999	999999	0	999999	999999	999999	999999	2300	28.6
1	0	999999	1	999999	999999	999999	999999	999999	999999	999999	999999	2900	46
0	0	999999	999999	0	999999	999999	999999	999999	999999	999999	999999	3000	0
0	0	999999	999999	0	999999	999999	999999	999999	999999	999999	999999	2200	0
1	0	999999	999999	999999	999999	999999	0	999999	999999	999999	999999	4700	36
1	0	999999	999999	0	999999	999999	999999	999999	999999	999999	999999	1900	98.5
1	0	999999	999999	0	999999	999999	999999	999999	999999	999999	999999	2000	51.6
1	0	999999	999999	999999	999999	999999	999999	999999	999999	999999	999999	3200	0
0	0	999999	999999	0	999999	999999	999999	999999	999999	999999	999999	3400	0
0	0	999999	999999	0	999999	999999	999999	999999	999999	999999	999999	2100	0
1	0	999999	999999	999999	999999	999999	999999	999999	999999	999999	999999	1900	0
1	0	999999	999999	1	999999	999999	999999	0	0	0	0	3100	31.8
1	0	999999	999999	999999	1	999999	999999	999999	999999	999999	999999	3308	94.3
1	0	999999	999999	999999	999999	999999	999999	999999	999999	999999	999999	2400	0
0	0	999999	999999	999999	999999	999999	999999	999999	999999	999999	999999	2500	120
1	0	0	0	999999	999999	999999	999999	999999	999999	999999	999999	3400	32
0	0	0	0	999999	999999	999999	999999	999999	999999	999999	999999	3300	0
1	0	0	0	0	999999	999999	0	999999	999999	999999	999999	3500	0
0	0	0	0	999999	999999	999999	999999	999999	999999	999999	999999	800	21.2
0	0	0	0	999999	999999	999999	999999	999999	999999	999999	999999	1900	22.4
1	0	0	0	999999	999999	999999	999999	999999	999999	999999	999999	3000	53.6
0	0	0	0	999999	999999	999999	999999	999999	999999	999999	999999	3500	84.7
1	0	0	0	0	999999	999999	999999	999999	999999	999999	999999	3700	0
1	0	0	0	0	999999	999999	999999	999999	999999	999999	999999	2200	0
0	0	0	0	0	999999	999999	999999	999999	999999	999999	999999	4800	20.6
0	0	0	0	0	999999	999999	0	999999	999999	999999	999999	3200	0
1	0	0	0	999999	999999	999999	999999	999999	999999	999999	999999	3000	0
1	0	0	0	999999	999999	999999	0	999999	999999	999999	999999	2700	439.4
0	0	0	0	1	999999	999999	999999	999999	999999	999999	999999	1700	0
0	0	0	0	0	999999	999999	999999	999999	999999	999999	999999	1800	0
1	0	0	0	999999	999999	999999	999999	999999	999999	999999	999999	1500	37.3
0	0	0	3	1	999999	999999	0	999999	999999	999999	999999	3300	0
0	0	0	999999	0	999999	999999	999999	999999	999999	999999	999999	4700	0
1	0	0	999999	1	999999	999999	1	999999	999999	999999	999999	2400	40.2
1	0	0	999999	1	0	999999	999999	999999	999999	999999	999999	2400	54.3
0	0	0	999999	1	999999	999999	1	999999	999999	999999	999999	3000	53.9
1	0	0	999999	999999	999999	999999	999999	999999	999999	999999	999999	2900	0
0	0	0	999999	999999	999999	999999	999999	999999	999999	999999	999999	1700	0
0	1	999999	0	1	999999	999999	1	0	1	0	0	7900	18.5
1	1	999999	0	1	999999	999999	999999	1	0	0	0	2900	0
0	1	999999	0	1	999999	999999	999999	0	0	0	0	5500	69.2
1	1	999999	0	1	1	999999	999999	0	0	0	0	2800	76.3
1	1	999999	1	1	999999	999999	1	0	0	0	1	7700	0
0	1	999999	1	1	1	999999	999999	0	1	0	0	14542	86.9
0	1	999999	1	1	999999	999999	999999	0	0	0	0	4100	0
1	1	999999	1	1	999999	999999	999999	0	0	0	1	6000	114.9
0	1	999999	1	1	999999	999999	999999	0	0	0	0	4800	62
1	1	999999	2	1	999999	999999	999999	0	0	0	0	6879	153.6
1	1	999999	2	1	999999	999999	999999	1	0	0	0	10800	0
1	1	999999	2	1	999999	999999	999999	0	1	0	0	7900	86.1
0	1	999999	2	1	999999	999999	999999	1	0	0	0	31300	139.3
0	1	999999	2	1	999999	999999	999999	1	0	0	1	10800	99.8
1	1	999999	2	1	999999	999999	999999	1	1	0	0	4700	40
1	1	999999	3	1	1	999999	999999	1	0	0	0	6593	140.6
1	1	999999	3	1	999999	999999	1	1	0	0	0	7500	0
0	1	999999	4	1	999999	999999	999999	1	0	0	0	8487	0
0	1	999999	4	999999	1	999999	999999	0	1	0	0	23064	204.8
0	1	1	0	999999	1	999999	999999	1	0	1	0	22846	27.9
0	1	1	0	1	1	999999	999999	1	0	1	0	5712	112.7
1	1	1	0	0	1	999999	999999	1	1	0	0	3700	127.7
1	1	1	0	999999	0	999999	999999	1	0	0	1	7400	74.6
0	1	1	0	999999	999999	999999	1	0	1	0	0	5200	84.4
1	1	1	0	999999	999999	999999	1	0	0	0	0	2600	82.4
0	1	1	0	999999	999999	999999	1	0	1	0	0	4600	85.2
1	1	1	0	999999	999999	999999	1	0	1	0	0	5400	85.2
1	1	1	0	999999	999999	999999	0	0	0	0	0	3600	34.6
1	1	1	0	999999	999999	999999	999999	0	0	0	1	4300	26
0	1	1	0	999999	999999	999999	1	0	0	0	0	3100	0
1	1	1	0	999999	999999	999999	999999	0	0	0	0	90300	111.8
1	1	1	0	1	1	999999	999999	0	1	0	0	5642	48.2
1	1	1	0	1	1	999999	999999	0	1	0	0	6266	89.1
0	1	1	0	1	0	999999	999999	0	1	0	1	7700	71.8
1	1	1	0	999999	0	999999	999999	0	1	0	0	6000	0
0	1	1	0	1	999999	999999	0	0	0	0	0	5600	38
0	1	1	0	1	999999	999999	999999	0	0	1	0	35700	108.3
0	1	1	0	1	999999	999999	999999	1	0	0	0	6000	55.3
0	1	1	0	1	999999	999999	999999	1	1	0	0	33800	37.1
1	1	1	0	1	999999	999999	1	0	1	0	1	4900	42.2
0	1	1	0	1	999999	999999	999999	1	0	0	0	8500	28.1
0	1	1	0	1	999999	999999	999999	0	0	1	0	10856	83.4
1	1	1	0	1	999999	999999	999999	0	0	0	0	3600	52.2
1	1	1	1	999999	1	999999	999999	1	0	0	0	6300	70.1
1	1	1	1	1	1	999999	999999	0	1	0	0	4921	48.4
1	1	1	1	999999	999999	999999	999999	1	0	0	0	1920	15.9
0	1	1	1	1	1	999999	999999	0	0	0	0	12067	120.5
0	1	1	1	1	999999	999999	999999	1	1	0	0	4854	90.6
0	1	1	1	1	1	999999	999999	1	1	0	0	3300	0
1	1	1	1	1	999999	999999	999999	0	0	0	0	8172	91.8
1	1	1	1	1	1	999999	999999	1	1	0	0	6534	36.3
0	1	1	1	1	999999	999999	999999	0	1	0	0	6150	73.8
1	1	1	1	1	1	999999	999999	1	1	0	1	20682	149.6
1	1	1	1	999999	999999	999999	999999	1	0	0	1	9100	0
1	1	1	1	1	1	999999	999999	0	1	0	0	12600	44.2
0	1	1	1	1	1	999999	999999	1	1	0	0	6700	73.2
0	1	1	1	999999	1	999999	999999	1	0	0	0	4600	51.5
0	1	1	1	999999	999999	999999	999999	0	1	0	0	6100	34.4
1	1	1	1	999999	999999	999999	1	1	1	0	0	4000	93
1	1	1	1	1	999999	999999	1	1	1	0	0	7200	105.9
1	1	1	1	1	999999	999999	999999	1	1	0	0	17100	91.4
0	1	1	1	1	999999	999999	999999	1	0	1	0	75639	288.6
0	1	1	1	1	999999	999999	999999	0	0	0	0	5200	78
1	1	1	1	1	1	999999	999999	1	0	0	1	5200	121
0	1	1	2	1	999999	999999	999999	1	1	0	0	19368	161.4
0	1	1	2	1	1	999999	999999	0	1	0	0	16500	118.5
1	1	1	2	1	999999	999999	1	1	0	0	0	21500	0
0	1	1	2	1	999999	999999	999999	1	0	0	0	42300	213
1	1	1	2	1	999999	999999	999999	1	0	0	0	2900	42.1
1	1	1	2	1	999999	999999	999999	1	0	0	1	6100	0
1	1	1	2	1	999999	999999	999999	1	0	0	1	36300	0
0	1	1	2	1	999999	999999	999999	0	0	0	0	5300	0
0	1	1	2	1	999999	999999	1	1	1	0	0	11300	75.7
0	1	1	2	999999	999999	999999	1	1	0	0	0	16900	0
0	1	1	3	1	1	999999	999999	0	0	0	0	2900	11
1	1	1	3	999999	999999	999999	1	0	1	0	1	3500	75.3
0	1	1	3	1	999999	999999	1	1	0	0	0	9000	143.7
1	1	1	3	1	999999	999999	999999	1	0	0	0	4300	0
0	1	1	3	1	999999	999999	1	0	0	1	0	10700	0
0	1	1	3	1	999999	999999	999999	1	0	0	0	5300	0
1	1	1	4	1	999999	999999	999999	1	0	0	0	3716	77.1
0	1	1	4	1	999999	999999	999999	1	0	0	0	8800	22.4
0	1	1	4	1	1	999999	999999	1	0	0	0	7523	83.2
1	1	1	999999	999999	999999	999999	1	0	1	0	0	5700	55.6
1	1	1	999999	1	999999	999999	999999	0	0	0	0	3632	34.4
0	1	1	999999	1	999999	999999	1	0	1	0	0	7900	123.1
0	1	1	999999	1	999999	999999	999999	0	0	0	1	4400	81.2
0	1	1	999999	1	999999	999999	999999	0	0	0	0	80900	48.4
1	1	1	999999	1	999999	999999	999999	0	0	0	0	4000	0
1	1	1	999999	999999	1	999999	999999	0	0	0	1	5690	11
1	1	1	999999	1	999999	999999	999999	0	1	0	0	5618	120.9
1	1	1	999999	999999	1	999999	999999	1	0	0	0	10600	0
0	1	1	999999	999999	999999	999999	1	0	0	0	0	3300	51.6
1	1	1	999999	999999	999999	999999	999999	0	1	0	0	7300	0
1	1	0	0	1	1	999999	999999	1	1	0	0	4668	0
0	1	0	1	1	999999	999999	0	1	1	0	0	7400	0
0	1	0	2	1	999999	999999	1	1	1	0	1	5700	21.2
0	0	0	0	0	999999	999999	999999	999999	999999	999999	999999	542	16.8
1	0	999999	999999	0	999999	999999	999999	999999	999999	999999	999999	3100	27
1	0	999999	999999	0	999999	999999	999999	999999	999999	999999	999999	2900	46
1	0	999999	999999	0	999999	999999	999999	999999	999999	999999	999999	1900	57.4
1	0	999999	0	0	999999	999999	0	999999	999999	999999	999999	2700	458
0	1	1	0	0	999999	999999	1	0	0	0	0	3100	0
0	1	1	2	1	999999	999999	999999	1	0	0	0	3800	0
1	1	1	0	0	999999	999999	1	0	1	0	0	4300	0
1	1	1	2	1	999999	999999	999999	0	0	0	0	1600	22.9
